# Supplementary material for: SEEG initiative estimates of Brazilian greenhouse gas emissions from 1970 to 2015
Source: Sci Data. 2018 May 29;5:180045. doi: 10.1038/sdata.2018.45 (PMC5972695; doi:10.1038/sdata.2018.45)
Supplement: Supplementary file 1 [file sdata201845-isa1.zip]

Archive with 3 entries (3 files):
- i_Investigation.txt
- s_study_Costa_Junior.txt
- a_assay_Costa_Junior.txt
