# Supplementary material for: SEEG initiative estimates of Brazilian greenhouse gas emissions from 1970 to 2015
Source: Sci Data. 2018 May 29;5:180045. doi: 10.1038/sdata.2018.45 (PMC5972695; doi:10.1038/sdata.2018.45)
Supplement: Supplementary file 1 [file sdata201845-isa1.zip › i_Investigation.txt]

# Investigation File generated for Scientific Data with Investigation File Authoring Tool version 0.1.0 on 09/02/2018 - This metadata file is CC0
ONTOLOGY SOURCE REFERENCE
Term Source Name	IAO	GAZ	ERO	ENVO	NCIT	OBI
Term Source File	http://data.bioontology.org/ontologies/IAO	http://data.bioontology.org/ontologies/GAZ	http://data.bioontology.org/ontologies/ERO	http://data.bioontology.org/ontologies/ENVO	http://data.bioontology.org/ontologies/NCIT	http://data.bioontology.org/ontologies/OBI
Term Source Version	2015-02-23	$Revision: 1.512 $	2013-08-02		17.06d	2014-08-18
Term Source Description	Information Artifact Ontology	Gazetteer	Eagle-I Research Resource Ontology	Environment Ontology	National Cancer Institute Thesaurus	Ontology for Biomedical Investigations
INVESTIGATION
Investigation Identifier
Investigation Title
Investigation Description
Investigation Submission Date
Investigation Public Release Date
INVESTIGATION PUBLICATIONS
Investigation PubMed ID
Investigation Publication DOI
Investigation Publication Author List
Investigation Publication Title
Investigation Publication Status
Investigation Publication Status Term Accession Number
Investigation Publication Status Term Source REF
INVESTIGATION CONTACTS
Investigation Person Last Name
Investigation Person Mid Initials
Investigation Person First Name
Investigation Person Address
Investigation Person Phone
Investigation Person Fax
Investigation Person Email
Investigation Person Affiliation
Investigation Person Roles
Investigation Person Roles Term Accession Number
Investigation Person Roles Term Source REF
STUDY
Study Identifier	10.1038/sdata.2018.45
Study Title	SEEG initiative estimates of Brazilian greenhouse gas emissions from 1970 to 2015
Study Submission Date	22/09/2017
Study Public Release Date	29/05/2018
Study Description	http://www.nature.com/articles/sdata201845#abstract
Study File Name	s_study_Costa_Junior.txt
Comment[Subject Keywords]	/;/;/;/;//
Comment[Manuscript Licence]	CC BY-4.0
Comment[Experimental Metadata Licence]	CC0
Comment[Supplementary Information File Name]		Supplementary Information
Comment[Supplementary Information File Type]	x-zip-compressed	vnd.openxmlformats-officedocument.wordprocessingml.document
Comment[Supplementary Information File URL]	http://www.nature.com/articles/sdata201845#supplementary-information	http://www.nature.com/articles/sdata201845#supplementary-information
Comment[Data Repository]	figshare
Comment[Data Record Accession]	doi:10.6084/m9.figshare.c.3860152
Comment[Data Record URI]	http://doi.org/10.6084/m9.figshare.c.3860152
STUDY DESIGN DESCRIPTORS
Study Design Type	data integration objective	source-based data transformation objective
Study Design Type Term Accession Number	ERO:0100092	ERO:0100039
Study Design Type Term Source REF	ERO	ERO
STUDY PUBLICATIONS
Study PubMed ID
Study Publication DOI
Study Publication Author List
Study Publication Title
Study Publication Status
Study Publication Status Term Accession Number
Study Publication Status Term Source REF
STUDY FACTORS
Study Factor Name	gas measured
Study Factor Type	greenhouse gas
Study Factor Type Term Accession Number	CHEBI:76413
Study Factor Type Term Source REF	ENVO
STUDY ASSAYS
Study Assay Measurement Type	gas emission process
Study Assay Measurement Type Term Accession Number	ENVO:03000092
Study Assay Measurement Type Term Source REF	ENVO
Study Assay Technology Type	computational modeling technique
Study Assay Technology Type Term Accession Number	ERO:0001251
Study Assay Technology Type Term Source REF	ERO
Study Assay Technology Platform	""
Study Assay File Name	a_assay_Costa_Junior.txt
STUDY PROTOCOLS
Study Protocol Name	SEEG system - general overview	Calculation of the GHG emissions: step by step	Calculation of the GHG emissions: detailed method by sector
Study Protocol Type	Data Source	information processor function	information processor function
Study Protocol Type Term Accession Number	NCIT:C16493	OBI:0000392	OBI:0000392
Study Protocol Type Term Source REF	NCIT	OBI	OBI
Study Protocol Description			
Study Protocol URI	""	""	""
Study Protocol Version			
Study Protocol Parameters Name	""	""	""
Study Protocol Parameters Name Term Accession Number	""	""	""
Study Protocol Parameters Name Term Source REF	""	""	""
Study Protocol Components Name	""	""	""
Study Protocol Components Type	""	""	""
Study Protocol Components Type Term Accession Number	""	""	""
Study Protocol Components Type Term Source REF	""	""	""
STUDY CONTACTS
Study Person Last Name	de Azevedo	Costa Junior	Brandão Junior	Cremer	Piatto	Tsai	Barreto	Martins	Sales	Galuchi	Rodrigues	Morgado	Ferreira	Barcellos e Silva	Viscondi	dos Santos	Cunha	Manetti	Coluna	Albuquerque	Junior	Leite	Kishinami
Study Person First Name	Tasso Rezende	Ciniro	Amintas	Marcelo dos Santos	Marina	David Shiling	Paulo	Heron	Márcio	Tharic	Alessandro	Renato	André Luis	Felipe	Gabriel de Freitas	Karoline Costal	Kamyla Borges da	Andrea	Iris Moura Esteves	Igor Reis de	Shigueo Watanabe	Clauber	Roberto
Study Person Mid Initials																							
Study Person Email	""	ciniro@imaflora.org	""	""	""	""	""	""	""	""	""	""	""	""	""	""	""	""	""	""	""	""	""
Study Person Phone																							
Study Person Fax																							
Study Person Address																							
Study Person Affiliation	Observatório do Clima - Sistema de Estimativa de Emissões de Gases de Efeito Estufa (OC-SEEG), Rua Irmão Lucas, 101 ap3/4, São Paulo, SP 05418-060, Brazil	Instituto de Manejo e Certificação Florestal e Agrícola (IMAFLORA), Estrada Chico Mendes, 185, Piracicaba, SP 13426-420, Brazil	Instituto do Homem e Meio Ambiente da Amazônia (IMAZON), Ed. Zion Business - Tv. Dom Romualdo de Seixas, 1698, Belém, PA 66055-200, Brazil	Instituto de Energia e Meio Ambiente (IEMA), Rua Ferreira de Araújo, 202, 10º andar, Conjunto 101, São Paulo, SP 05428-000, Brazil	Instituto de Manejo e Certificação Florestal e Agrícola (IMAFLORA), Estrada Chico Mendes, 185, Piracicaba, SP 13426-420, Brazil	Instituto de Energia e Meio Ambiente (IEMA), Rua Ferreira de Araújo, 202, 10º andar, Conjunto 101, São Paulo, SP 05428-000, Brazil	Instituto do Homem e Meio Ambiente da Amazônia (IMAZON), Ed. Zion Business - Tv. Dom Romualdo de Seixas, 1698, Belém, PA 66055-200, Brazil	Instituto do Homem e Meio Ambiente da Amazônia (IMAZON), Ed. Zion Business - Tv. Dom Romualdo de Seixas, 1698, Belém, PA 66055-200, Brazil	Instituto do Homem e Meio Ambiente da Amazônia (IMAZON), Ed. Zion Business - Tv. Dom Romualdo de Seixas, 1698, Belém, PA 66055-200, Brazil	Instituto de Manejo e Certificação Florestal e Agrícola (IMAFLORA), Estrada Chico Mendes, 185, Piracicaba, SP 13426-420, Brazil	Instituto de Manejo e Certificação Florestal e Agrícola (IMAFLORA), Estrada Chico Mendes, 185, Piracicaba, SP 13426-420, Brazil	Instituto de Manejo e Certificação Florestal e Agrícola (IMAFLORA), Estrada Chico Mendes, 185, Piracicaba, SP 13426-420, Brazil	Instituto de Energia e Meio Ambiente (IEMA), Rua Ferreira de Araújo, 202, 10º andar, Conjunto 101, São Paulo, SP 05428-000, Brazil	Instituto de Energia e Meio Ambiente (IEMA), Rua Ferreira de Araújo, 202, 10º andar, Conjunto 101, São Paulo, SP 05428-000, Brazil	Instituto de Energia e Meio Ambiente (IEMA), Rua Ferreira de Araújo, 202, 10º andar, Conjunto 101, São Paulo, SP 05428-000, Brazil	Instituto de Energia e Meio Ambiente (IEMA), Rua Ferreira de Araújo, 202, 10º andar, Conjunto 101, São Paulo, SP 05428-000, Brazil	Instituto de Energia e Meio Ambiente (IEMA), Rua Ferreira de Araújo, 202, 10º andar, Conjunto 101, São Paulo, SP 05428-000, Brazil	International Council for Local Environmental Initiatives (ICLEI), Rua Marquês de Itú, 70, 140 andar, São Paulo, SP 01223-903, Brazil	International Council for Local Environmental Initiatives (ICLEI), Rua Marquês de Itú, 70, 140 andar, São Paulo, SP 01223-903, Brazil	International Council for Local Environmental Initiatives (ICLEI), Rua Marquês de Itú, 70, 140 andar, São Paulo, SP 01223-903, Brazil	CO2 Consulting, Rua Havaí, 533, 4B, São Paulo, SP 01259-000, Brazil	IDEC, Rua Desembargador Guimarães, 21, São Paulo, SP 05002-000, Brazil	Instituto Clima e Sociedade (ICS), Rua General Dionísio, 14, Rio de Janeiro, RJ 22271-050, Brazil
Study Person Roles																							
Study Person Roles Term Accession Number																							
Study Person Roles Term Source REF																							
Comment[Study Person ORCID]																							
Comment[Funder]																							
Comment[FundRef ID]																							
Comment[Funder Term Source REF]																							
Comment[Grant Identifier]																							
