# Supplementary material for: SEEG initiative estimates of Brazilian greenhouse gas emissions from 1970 to 2015
Source: Sci Data. 2018 May 29;5:180045. doi: 10.1038/sdata.2018.45 (PMC5972695; doi:10.1038/sdata.2018.45)
Supplement: Supplementary file 1 [file sdata201845-isa1.zip › s_study_Costa_Junior.txt]

Source Name	Material Type	Term Source REF	Term Accession Number	Characteristics[geographical location]	Term Source REF	Term Accession Number	Characteristics[environment type]	Term Source REF	Term Accession Number	Protocol REF	Sample Name	Factor Value[gas measured]
Brazilian Inventory of Anthropogenic Emissions and Removals of Greenhouse Gases - Agriculture sector	data set	IAO	IAO:0000100	Brazil	GAZ	GAZ:00002828	methane	ENVO	CHEBI:16183	SEEG system - general overview	enteric fermentation of ruminant animals_CH4	CH4
Brazilian Inventory of Anthropogenic Emissions and Removals of Greenhouse Gases - Agriculture sector	data set	IAO	IAO:0000100	Brazil	GAZ	GAZ:00002828	methane	ENVO	CHEBI:16183	SEEG system - general overview	animal manure management systems_CH4	CH4
Brazilian Inventory of Anthropogenic Emissions and Removals of Greenhouse Gases - Agriculture sector	data set	IAO	IAO:0000100	Brazil	GAZ	GAZ:00002828	methane	ENVO	CHEBI:16183	SEEG system - general overview	burning of crop residues_CH4	CH4
Brazilian Inventory of Anthropogenic Emissions and Removals of Greenhouse Gases - Agriculture sector	data set	IAO	IAO:0000100	Brazil	GAZ	GAZ:00002828	dinitrogen oxide	ENVO	CHEBI:17045	SEEG system - general overview	synthetic and organic nitrogen fertilizer applied to soils_N2O	N2O
Brazilian Inventory of Anthropogenic Emissions and Removals of Greenhouse Gases - Agriculture sector	data set	IAO	IAO:0000100	Brazil	GAZ	GAZ:00002828	dinitrogen oxide	ENVO	CHEBI:17045	SEEG system - general overview	cultivation of organic soils_N2O	N2O
Brazilian Inventory of Anthropogenic Emissions and Removals of Greenhouse Gases - Agriculture sector	data set	IAO	IAO:0000100	Brazil	GAZ	GAZ:00002828	dinitrogen oxide	ENVO	CHEBI:17045	SEEG system - general overview	animal manure deposited directly on pastures_N2O	N2O
Brazilian Inventory of Anthropogenic Emissions and Removals of Greenhouse Gases - Agriculture sector	data set	IAO	IAO:0000100	Brazil	GAZ	GAZ:00002828	dinitrogen oxide	ENVO	CHEBI:17045	SEEG system - general overview	animal manure management systems_N2O	N2O
Brazilian Inventory of Anthropogenic Emissions and Removals of Greenhouse Gases - Agriculture sector	data set	IAO	IAO:0000100	Brazil	GAZ	GAZ:00002828	dinitrogen oxide	ENVO	CHEBI:17045	SEEG system - general overview	decomposition of organic residues_N2O	N2O
Brazilian Inventory of Anthropogenic Emissions and Removals of Greenhouse Gases - Agriculture sector	data set	IAO	IAO:0000100	Brazil	GAZ	GAZ:00002828	dinitrogen oxide	ENVO	CHEBI:17045	SEEG system - general overview	burning of crop residues_N2O	N2O
Brazilian Inventory of Anthropogenic Emissions and Removals of Greenhouse Gases - Land use change	data set	IAO	IAO:0000100	Brazil	GAZ	GAZ:00002828	carbon dioxide	ENVO	CHEBI:16526	SEEG system - general overview	emissions and removals of CO2	CO2
Brazilian Inventory of Anthropogenic Emissions and Removals of Greenhouse Gases - Land use change	data set	IAO	IAO:0000100	Brazil	GAZ	GAZ:00002828	methane	ENVO	CHEBI:16183	SEEG system - general overview	emissions from burned forest_CH4	CH4
Brazilian Inventory of Anthropogenic Emissions and Removals of Greenhouse Gases - Land use change	data set	IAO	IAO:0000100	Brazil	GAZ	GAZ:00002828	dinitrogen oxide	ENVO	CHEBI:17045	SEEG system - general overview	emissions from burned forest_N2O	N2O
Brazilian Inventory of Anthropogenic Emissions and Removals of Greenhouse Gases - Land use change	data set	IAO	IAO:0000100	Brazil	GAZ	GAZ:00002828	carbon dioxide	ENVO	CHEBI:16526	SEEG system - general overview	liming_CO2	CO2
Brazilian Inventory of Anthropogenic Emissions and Removals of Greenhouse Gases - Energy	data set	IAO	IAO:0000100	Brazil	GAZ	GAZ:00002828	carbon dioxide	ENVO	CHEBI:16526	SEEG system - general overview	fuel combustion_CO2	CO2
Brazilian Inventory of Anthropogenic Emissions and Removals of Greenhouse Gases - Energy	data set	IAO	IAO:0000100	Brazil	GAZ	GAZ:00002828	carbon dioxide	ENVO	CHEBI:16526	SEEG system - general overview	fugitive emissions_CO2	CO2
Brazilian Inventory of Anthropogenic Emissions and Removals of Greenhouse Gases - Energy	data set	IAO	IAO:0000100	Brazil	GAZ	GAZ:00002828	methane	ENVO	CHEBI:16183	SEEG system - general overview	fuel combustion_CH4	CH4
Brazilian Inventory of Anthropogenic Emissions and Removals of Greenhouse Gases - Energy	data set	IAO	IAO:0000100	Brazil	GAZ	GAZ:00002828	methane	ENVO	CHEBI:16183	SEEG system - general overview	fugitive emissions_CH4	CH4
Brazilian Inventory of Anthropogenic Emissions and Removals of Greenhouse Gases - Energy	data set	IAO	IAO:0000100	Brazil	GAZ	GAZ:00002828	dinitrogen oxide	ENVO	CHEBI:17045	SEEG system - general overview	fuel combustion_N2O	N2O
Brazilian Inventory of Anthropogenic Emissions and Removals of Greenhouse Gases - Energy	data set	IAO	IAO:0000100	Brazil	GAZ	GAZ:00002828	dinitrogen oxide	ENVO	CHEBI:17045	SEEG system - general overview	fugitive emissions_N2O	N2O
Brazilian Inventory of Anthropogenic Emissions and Removals of Greenhouse Gases - Industrial Processes	data set	IAO	IAO:0000100	Brazil	GAZ	GAZ:00002828	carbon dioxide	ENVO	CHEBI:16526	SEEG system - general overview	Metal production_CO2	CO2
Brazilian Inventory of Anthropogenic Emissions and Removals of Greenhouse Gases - Industrial Processes	data set	IAO	IAO:0000100	Brazil	GAZ	GAZ:00002828	methane	ENVO	CHEBI:16183	SEEG system - general overview	Metal production_CH4	CH4
Brazilian Inventory of Anthropogenic Emissions and Removals of Greenhouse Gases - Industrial Processes	data set	IAO	IAO:0000100	Brazil	GAZ	GAZ:00002828	dinitrogen oxide	ENVO	CHEBI:17045	SEEG system - general overview	Metal production_N2O	N2O
Brazilian Inventory of Anthropogenic Emissions and Removals of Greenhouse Gases - Industrial Processes	data set	IAO	IAO:0000100	Brazil	GAZ	GAZ:00002828	carbon monoxide	ENVO	CHEBI:17245	SEEG system - general overview	Metal production_CO	CO
Brazilian Inventory of Anthropogenic Emissions and Removals of Greenhouse Gases - Industrial Processes	data set	IAO	IAO:0000100	Brazil	GAZ	GAZ:00002828	volatile organic compound	ENVO	CHEBI:134179	SEEG system - general overview	Metal production_non-methane volatile organic compounds	non-methane volatile organic compounds
Brazilian Inventory of Anthropogenic Emissions and Removals of Greenhouse Gases - Industrial Processes	data set	IAO	IAO:0000100	Brazil	GAZ	GAZ:00002828	nitrogen oxide	ENVO	CHEBI:35196	SEEG system - general overview	Metal production_nitrogen oxides	nitrogen oxides
Brazilian Inventory of Anthropogenic Emissions and Removals of Greenhouse Gases - Industrial Processes	data set	IAO	IAO:0000100	Brazil	GAZ	GAZ:00002828	fluorocarbon	ENVO	CHEBI:38824	SEEG system - general overview	Metal production_perfluorocarbons	perfluorocarbons
Brazilian Inventory of Anthropogenic Emissions and Removals of Greenhouse Gases - Industrial Processes	data set	IAO	IAO:0000100	Brazil	GAZ	GAZ:00002828	fluorohydrocarbon	ENVO	CHEBI:46695	SEEG system - general overview	Metal production_hydrofluorocarbons	hydrofluorocarbons
Brazilian Inventory of Anthropogenic Emissions and Removals of Greenhouse Gases - Industrial Processes	data set	IAO	IAO:0000100	Brazil	GAZ	GAZ:00002828	sulfur hexafluoride	ENVO	CHEBI:30496	SEEG system - general overview	Metal production_sulphur hexafluoride	sulphur hexafluoride
Brazilian Inventory of Anthropogenic Emissions and Removals of Greenhouse Gases - Industrial Processes	data set	IAO	IAO:0000100	Brazil	GAZ	GAZ:00002828	carbon dioxide	ENVO	CHEBI:16526	SEEG system - general overview	Mineral products_CO2	CO2
Brazilian Inventory of Anthropogenic Emissions and Removals of Greenhouse Gases - Industrial Processes	data set	IAO	IAO:0000100	Brazil	GAZ	GAZ:00002828	methane	ENVO	CHEBI:16183	SEEG system - general overview	Mineral products_CH4	CH4
Brazilian Inventory of Anthropogenic Emissions and Removals of Greenhouse Gases - Industrial Processes	data set	IAO	IAO:0000100	Brazil	GAZ	GAZ:00002828	dinitrogen oxide	ENVO	CHEBI:17045	SEEG system - general overview	Mineral products_N2O	N2O
Brazilian Inventory of Anthropogenic Emissions and Removals of Greenhouse Gases - Industrial Processes	data set	IAO	IAO:0000100	Brazil	GAZ	GAZ:00002828	carbon monoxide	ENVO	CHEBI:17245	SEEG system - general overview	Mineral products_CO	CO
Brazilian Inventory of Anthropogenic Emissions and Removals of Greenhouse Gases - Industrial Processes	data set	IAO	IAO:0000100	Brazil	GAZ	GAZ:00002828	volatile organic compound	ENVO	CHEBI:134179	SEEG system - general overview	Mineral products_non-methane volatile organic compounds	non-methane volatile organic compounds
Brazilian Inventory of Anthropogenic Emissions and Removals of Greenhouse Gases - Industrial Processes	data set	IAO	IAO:0000100	Brazil	GAZ	GAZ:00002828	nitrogen oxide	ENVO	CHEBI:35196	SEEG system - general overview	Mineral products_nitrogen oxides	nitrogen oxides
Brazilian Inventory of Anthropogenic Emissions and Removals of Greenhouse Gases - Industrial Processes	data set	IAO	IAO:0000100	Brazil	GAZ	GAZ:00002828	fluorocarbon	ENVO	CHEBI:38824	SEEG system - general overview	Mineral products_perfluorocarbons	perfluorocarbons
Brazilian Inventory of Anthropogenic Emissions and Removals of Greenhouse Gases - Industrial Processes	data set	IAO	IAO:0000100	Brazil	GAZ	GAZ:00002828	fluorohydrocarbon	ENVO	CHEBI:46695	SEEG system - general overview	Mineral products_hydrofluorocarbons	hydrofluorocarbons
Brazilian Inventory of Anthropogenic Emissions and Removals of Greenhouse Gases - Industrial Processes	data set	IAO	IAO:0000100	Brazil	GAZ	GAZ:00002828	sulfur hexafluoride	ENVO	CHEBI:30496	SEEG system - general overview	Mineral products_sulphur hexafluoride	sulphur hexafluoride
Brazilian Inventory of Anthropogenic Emissions and Removals of Greenhouse Gases - Industrial Processes	data set	IAO	IAO:0000100	Brazil	GAZ	GAZ:00002828	carbon dioxide	ENVO	CHEBI:16526	SEEG system - general overview	Chemical industry_CO2	CO2
Brazilian Inventory of Anthropogenic Emissions and Removals of Greenhouse Gases - Industrial Processes	data set	IAO	IAO:0000100	Brazil	GAZ	GAZ:00002828	methane	ENVO	CHEBI:16183	SEEG system - general overview	Chemical industry_CH4	CH4
Brazilian Inventory of Anthropogenic Emissions and Removals of Greenhouse Gases - Industrial Processes	data set	IAO	IAO:0000100	Brazil	GAZ	GAZ:00002828	dinitrogen oxide	ENVO	CHEBI:17045	SEEG system - general overview	Chemical industry_N2O	N2O
Brazilian Inventory of Anthropogenic Emissions and Removals of Greenhouse Gases - Industrial Processes	data set	IAO	IAO:0000100	Brazil	GAZ	GAZ:00002828	carbon monoxide	ENVO	CHEBI:17245	SEEG system - general overview	Chemical industry_CO	CO
Brazilian Inventory of Anthropogenic Emissions and Removals of Greenhouse Gases - Industrial Processes	data set	IAO	IAO:0000100	Brazil	GAZ	GAZ:00002828	volatile organic compound	ENVO	CHEBI:134179	SEEG system - general overview	Chemical industry_non-methane volatile organic compounds	non-methane volatile organic compounds
Brazilian Inventory of Anthropogenic Emissions and Removals of Greenhouse Gases - Industrial Processes	data set	IAO	IAO:0000100	Brazil	GAZ	GAZ:00002828	nitrogen oxide	ENVO	CHEBI:35196	SEEG system - general overview	Chemical industry_nitrogen oxides	nitrogen oxides
Brazilian Inventory of Anthropogenic Emissions and Removals of Greenhouse Gases - Industrial Processes	data set	IAO	IAO:0000100	Brazil	GAZ	GAZ:00002828	fluorocarbon	ENVO	CHEBI:38824	SEEG system - general overview	Chemical industry_perfluorocarbons	perfluorocarbons
Brazilian Inventory of Anthropogenic Emissions and Removals of Greenhouse Gases - Industrial Processes	data set	IAO	IAO:0000100	Brazil	GAZ	GAZ:00002828	fluorohydrocarbon	ENVO	CHEBI:46695	SEEG system - general overview	Chemical industry_hydrofluorocarbons	hydrofluorocarbons
Brazilian Inventory of Anthropogenic Emissions and Removals of Greenhouse Gases - Industrial Processes	data set	IAO	IAO:0000100	Brazil	GAZ	GAZ:00002828	sulfur hexafluoride	ENVO	CHEBI:30496	SEEG system - general overview	Chemical industry_sulphur hexafluoride	sulphur hexafluoride
Brazilian Inventory of Anthropogenic Emissions and Removals of Greenhouse Gases - Industrial Processes	data set	IAO	IAO:0000100	Brazil	GAZ	GAZ:00002828	fluorohydrocarbon	ENVO	CHEBI:46695	SEEG system - general overview	Hydrofluorocarbon emissions	hydrofluorocarbons
Brazilian Inventory of Anthropogenic Emissions and Removals of Greenhouse Gases - Industrial Processes	data set	IAO	IAO:0000100	Brazil	GAZ	GAZ:00002828	sulfur hexafluoride	ENVO	CHEBI:30496	SEEG system - general overview	Sulphur hexafluoride use in electrical equipment_sulphur hexafluoride	sulphur hexafluoride
Brazilian Inventory of Anthropogenic Emissions and Removals of Greenhouse Gases - Industrial Processes	data set	IAO	IAO:0000100	Brazil	GAZ	GAZ:00002828	carbon dioxide	ENVO	CHEBI:16526	SEEG system - general overview	Non-energy products from fuel and solvent use_CO2	CO2
Brazilian Inventory of Anthropogenic Emissions and Removals of Greenhouse Gases - Industrial Processes	data set	IAO	IAO:0000100	Brazil	GAZ	GAZ:00002828	methane	ENVO	CHEBI:16183	SEEG system - general overview	Non-energy products from fuel and solvent use_CH4	CH4
Brazilian Inventory of Anthropogenic Emissions and Removals of Greenhouse Gases - Industrial Processes	data set	IAO	IAO:0000100	Brazil	GAZ	GAZ:00002828	dinitrogen oxide	ENVO	CHEBI:17045	SEEG system - general overview	Non-energy products from fuel and solvent use_N2O	N2O
Brazilian Inventory of Anthropogenic Emissions and Removals of Greenhouse Gases - Industrial Processes	data set	IAO	IAO:0000100	Brazil	GAZ	GAZ:00002828	carbon monoxide	ENVO	CHEBI:17245	SEEG system - general overview	Non-energy products from fuel and solvent use_CO	CO
Brazilian Inventory of Anthropogenic Emissions and Removals of Greenhouse Gases - Industrial Processes	data set	IAO	IAO:0000100	Brazil	GAZ	GAZ:00002828	volatile organic compound	ENVO	CHEBI:134179	SEEG system - general overview	Non-energy products from fuel and solvent use_non-methane volatile organic compounds	non-methane volatile organic compounds
Brazilian Inventory of Anthropogenic Emissions and Removals of Greenhouse Gases - Industrial Processes	data set	IAO	IAO:0000100	Brazil	GAZ	GAZ:00002828	nitrogen oxide	ENVO	CHEBI:35196	SEEG system - general overview	Non-energy products from fuel and solvent use_nitrogen oxides	nitrogen oxides
Brazilian Inventory of Anthropogenic Emissions and Removals of Greenhouse Gases - Industrial Processes	data set	IAO	IAO:0000100	Brazil	GAZ	GAZ:00002828	fluorocarbon	ENVO	CHEBI:38824	SEEG system - general overview	Non-energy products from fuel and solvent use_perfluorocarbons	perfluorocarbons
Brazilian Inventory of Anthropogenic Emissions and Removals of Greenhouse Gases - Industrial Processes	data set	IAO	IAO:0000100	Brazil	GAZ	GAZ:00002828	fluorohydrocarbon	ENVO	CHEBI:46695	SEEG system - general overview	Non-energy products from fuel and solvent use_hydrofluorocarbons	hydrofluorocarbons
Brazilian Inventory of Anthropogenic Emissions and Removals of Greenhouse Gases - Industrial Processes	data set	IAO	IAO:0000100	Brazil	GAZ	GAZ:00002828	sulfur hexafluoride	ENVO	CHEBI:30496	SEEG system - general overview	Non-energy products from fuel and solvent use_sulphur hexafluoride	sulphur hexafluoride
Brazilian Inventory of Anthropogenic Emissions and Removals of Greenhouse Gases - Waste	data set	IAO	IAO:0000100	Brazil	GAZ	GAZ:00002828	methane	ENVO	CHEBI:16183	SEEG system - general overview	emissions from solid waste disposed_CH4	CH4
Brazilian Inventory of Anthropogenic Emissions and Removals of Greenhouse Gases - Waste	data set	IAO	IAO:0000100	Brazil	GAZ	GAZ:00002828	dinitrogen oxide	ENVO	CHEBI:17045	SEEG system - general overview	incineration of clinical and hazardous waste_N2O	N2O
Brazilian Inventory of Anthropogenic Emissions and Removals of Greenhouse Gases - Waste	data set	IAO	IAO:0000100	Brazil	GAZ	GAZ:00002828	carbon dioxide	ENVO	CHEBI:16526	SEEG system - general overview	incineration of clinical and hazardous waste_CO2	CO2
Brazilian Inventory of Anthropogenic Emissions and Removals of Greenhouse Gases - Waste	data set	IAO	IAO:0000100	Brazil	GAZ	GAZ:00002828	dinitrogen oxide	ENVO	CHEBI:17045	SEEG system - general overview	domestic wastewater treatment and discharge_N2O	N2O
