# Supplementary material for: SEEG initiative estimates of Brazilian greenhouse gas emissions from 1970 to 2015
Source: Sci Data. 2018 May 29;5:180045. doi: 10.1038/sdata.2018.45 (PMC5972695; doi:10.1038/sdata.2018.45)
Supplement: Supplementary file 1 [file sdata201845-isa1.zip › a_assay_Costa_Junior.txt]

Sample Name	Protocol REF	Protocol REF	Assay Name	Raw Data File	Comment[Data Repository]	Comment[Data Record Accession]	Comment[Data Record URI]	Factor Value[gas measured]
enteric fermentation of ruminant animals_CH4	Calculation of the GHG emissions: step by step	Calculation of the GHG emissions: detailed method by sector	enteric fermentation of ruminant animals_CH4	SDATA-17-00254A_SEEG_DATA_BASE_1970_2015.xlsx	figshare	doi:10.6084/m9.figshare.c.3860152	http://doi.org/10.6084/m9.figshare.c.3860152	CH4
animal manure management systems_CH4	Calculation of the GHG emissions: step by step	Calculation of the GHG emissions: detailed method by sector	animal manure management systems_CH4	SDATA-17-00254A_SEEG_DATA_BASE_1970_2015.xlsx	figshare	doi:10.6084/m9.figshare.c.3860152	http://doi.org/10.6084/m9.figshare.c.3860152	CH4
burning of crop residues_CH4	Calculation of the GHG emissions: step by step	Calculation of the GHG emissions: detailed method by sector	burning of crop residues_CH4	SDATA-17-00254A_SEEG_DATA_BASE_1970_2015.xlsx	figshare	doi:10.6084/m9.figshare.c.3860152	http://doi.org/10.6084/m9.figshare.c.3860152	CH4
synthetic and organic nitrogen fertilizer applied to soils_N2O	Calculation of the GHG emissions: step by step	Calculation of the GHG emissions: detailed method by sector	synthetic and organic nitrogen fertilizer applied to soils_N2O	SDATA-17-00254A_SEEG_DATA_BASE_1970_2015.xlsx	figshare	doi:10.6084/m9.figshare.c.3860152	http://doi.org/10.6084/m9.figshare.c.3860152	N2O
cultivation of organic soils_N2O	Calculation of the GHG emissions: step by step	Calculation of the GHG emissions: detailed method by sector	cultivation of organic soils_N2O	SDATA-17-00254A_SEEG_DATA_BASE_1970_2015.xlsx	figshare	doi:10.6084/m9.figshare.c.3860152	http://doi.org/10.6084/m9.figshare.c.3860152	N2O
animal manure deposited directly on pastures_N2O	Calculation of the GHG emissions: step by step	Calculation of the GHG emissions: detailed method by sector	animal manure deposited directly on pastures_N2O	SDATA-17-00254A_SEEG_DATA_BASE_1970_2015.xlsx	figshare	doi:10.6084/m9.figshare.c.3860152	http://doi.org/10.6084/m9.figshare.c.3860152	N2O
animal manure management systems_N2O	Calculation of the GHG emissions: step by step	Calculation of the GHG emissions: detailed method by sector	animal manure management systems_N2O	SDATA-17-00254A_SEEG_DATA_BASE_1970_2015.xlsx	figshare	doi:10.6084/m9.figshare.c.3860152	http://doi.org/10.6084/m9.figshare.c.3860152	N2O
decomposition of organic residues_N2O	Calculation of the GHG emissions: step by step	Calculation of the GHG emissions: detailed method by sector	decomposition of organic residues_N2O	SDATA-17-00254A_SEEG_DATA_BASE_1970_2015.xlsx	figshare	doi:10.6084/m9.figshare.c.3860152	http://doi.org/10.6084/m9.figshare.c.3860152	N2O
burning of crop residues_N2O	Calculation of the GHG emissions: step by step	Calculation of the GHG emissions: detailed method by sector	burning of crop residues_N2O	SDATA-17-00254A_SEEG_DATA_BASE_1970_2015.xlsx	figshare	doi:10.6084/m9.figshare.c.3860152	http://doi.org/10.6084/m9.figshare.c.3860152	N2O
emissions and removals of CO2	Calculation of the GHG emissions: step by step	Calculation of the GHG emissions: detailed method by sector	emissions and removals of CO2	SDATA-17-00254A_SEEG_DATA_BASE_1970_2015.xlsx	figshare	doi:10.6084/m9.figshare.c.3860152	http://doi.org/10.6084/m9.figshare.c.3860152	CO2
emissions from burned forest_CH4	Calculation of the GHG emissions: step by step	Calculation of the GHG emissions: detailed method by sector	emissions from burned forest_CH4	SDATA-17-00254A_SEEG_DATA_BASE_1970_2015.xlsx	figshare	doi:10.6084/m9.figshare.c.3860152	http://doi.org/10.6084/m9.figshare.c.3860152	CH4
emissions from burned forest_N2O	Calculation of the GHG emissions: step by step	Calculation of the GHG emissions: detailed method by sector	emissions from burned forest_N2O	SDATA-17-00254A_SEEG_DATA_BASE_1970_2015.xlsx	figshare	doi:10.6084/m9.figshare.c.3860152	http://doi.org/10.6084/m9.figshare.c.3860152	N2O
liming_CO2	Calculation of the GHG emissions: step by step	Calculation of the GHG emissions: detailed method by sector	liming_CO2	SDATA-17-00254A_SEEG_DATA_BASE_1970_2015.xlsx	figshare	doi:10.6084/m9.figshare.c.3860152	http://doi.org/10.6084/m9.figshare.c.3860152	CO2
fuel combustion_CO2	Calculation of the GHG emissions: step by step	Calculation of the GHG emissions: detailed method by sector	fuel combustion_CO2	SDATA-17-00254A_SEEG_DATA_BASE_1970_2015.xlsx	figshare	doi:10.6084/m9.figshare.c.3860152	http://doi.org/10.6084/m9.figshare.c.3860152	CO2
fugitive emissions_CO2	Calculation of the GHG emissions: step by step	Calculation of the GHG emissions: detailed method by sector	fugitive emissions_CO2	SDATA-17-00254A_SEEG_DATA_BASE_1970_2015.xlsx	figshare	doi:10.6084/m9.figshare.c.3860152	http://doi.org/10.6084/m9.figshare.c.3860152	CO2
fuel combustion_CH4	Calculation of the GHG emissions: step by step	Calculation of the GHG emissions: detailed method by sector	fuel combustion_CH4	SDATA-17-00254A_SEEG_DATA_BASE_1970_2015.xlsx	figshare	doi:10.6084/m9.figshare.c.3860152	http://doi.org/10.6084/m9.figshare.c.3860152	CH4
fugitive emissions_CH4	Calculation of the GHG emissions: step by step	Calculation of the GHG emissions: detailed method by sector	fugitive emissions_CH4	SDATA-17-00254A_SEEG_DATA_BASE_1970_2015.xlsx	figshare	doi:10.6084/m9.figshare.c.3860152	http://doi.org/10.6084/m9.figshare.c.3860152	CH4
fuel combustion_N2O	Calculation of the GHG emissions: step by step	Calculation of the GHG emissions: detailed method by sector	fuel combustion_N2O	SDATA-17-00254A_SEEG_DATA_BASE_1970_2015.xlsx	figshare	doi:10.6084/m9.figshare.c.3860152	http://doi.org/10.6084/m9.figshare.c.3860152	N2O
fugitive emissions_N2O	Calculation of the GHG emissions: step by step	Calculation of the GHG emissions: detailed method by sector	fugitive emissions_N2O	SDATA-17-00254A_SEEG_DATA_BASE_1970_2015.xlsx	figshare	doi:10.6084/m9.figshare.c.3860152	http://doi.org/10.6084/m9.figshare.c.3860152	N2O
Metal production_CO2	Calculation of the GHG emissions: step by step	Calculation of the GHG emissions: detailed method by sector	Metal production_CO2	SDATA-17-00254A_SEEG_DATA_BASE_1970_2015.xlsx	figshare	doi:10.6084/m9.figshare.c.3860152	http://doi.org/10.6084/m9.figshare.c.3860152	CO2
Metal production_CH4	Calculation of the GHG emissions: step by step	Calculation of the GHG emissions: detailed method by sector	Metal production_CH4	SDATA-17-00254A_SEEG_DATA_BASE_1970_2015.xlsx	figshare	doi:10.6084/m9.figshare.c.3860152	http://doi.org/10.6084/m9.figshare.c.3860152	CH4
Metal production_N2O	Calculation of the GHG emissions: step by step	Calculation of the GHG emissions: detailed method by sector	Metal production_N2O	SDATA-17-00254A_SEEG_DATA_BASE_1970_2015.xlsx	figshare	doi:10.6084/m9.figshare.c.3860152	http://doi.org/10.6084/m9.figshare.c.3860152	N2O
Metal production_CO	Calculation of the GHG emissions: step by step	Calculation of the GHG emissions: detailed method by sector	Metal production_CO	SDATA-17-00254A_SEEG_DATA_BASE_1970_2015.xlsx	figshare	doi:10.6084/m9.figshare.c.3860152	http://doi.org/10.6084/m9.figshare.c.3860152	CO
Metal production_non-methane volatile organic compounds	Calculation of the GHG emissions: step by step	Calculation of the GHG emissions: detailed method by sector	Metal production_non-methane volatile organic compounds	SDATA-17-00254A_SEEG_DATA_BASE_1970_2015.xlsx	figshare	doi:10.6084/m9.figshare.c.3860152	http://doi.org/10.6084/m9.figshare.c.3860152	non-methane volatile organic compounds
Metal production_nitrogen oxides	Calculation of the GHG emissions: step by step	Calculation of the GHG emissions: detailed method by sector	Metal production_nitrogen oxides	SDATA-17-00254A_SEEG_DATA_BASE_1970_2015.xlsx	figshare	doi:10.6084/m9.figshare.c.3860152	http://doi.org/10.6084/m9.figshare.c.3860152	nitrogen oxides
Metal production_perfluorocarbons	Calculation of the GHG emissions: step by step	Calculation of the GHG emissions: detailed method by sector	Metal production_perfluorocarbons	SDATA-17-00254A_SEEG_DATA_BASE_1970_2015.xlsx	figshare	doi:10.6084/m9.figshare.c.3860152	http://doi.org/10.6084/m9.figshare.c.3860152	perfluorocarbons
Metal production_hydrofluorocarbons	Calculation of the GHG emissions: step by step	Calculation of the GHG emissions: detailed method by sector	Metal production_hydrofluorocarbons	SDATA-17-00254A_SEEG_DATA_BASE_1970_2015.xlsx	figshare	doi:10.6084/m9.figshare.c.3860152	http://doi.org/10.6084/m9.figshare.c.3860152	hydrofluorocarbons
Metal production_sulphur hexafluoride	Calculation of the GHG emissions: step by step	Calculation of the GHG emissions: detailed method by sector	Metal production_sulphur hexafluoride	SDATA-17-00254A_SEEG_DATA_BASE_1970_2015.xlsx	figshare	doi:10.6084/m9.figshare.c.3860152	http://doi.org/10.6084/m9.figshare.c.3860152	sulphur hexafluoride
Mineral products_CO2	Calculation of the GHG emissions: step by step	Calculation of the GHG emissions: detailed method by sector	Mineral products_CO2	SDATA-17-00254A_SEEG_DATA_BASE_1970_2015.xlsx	figshare	doi:10.6084/m9.figshare.c.3860152	http://doi.org/10.6084/m9.figshare.c.3860152	CO2
Mineral products_CH4	Calculation of the GHG emissions: step by step	Calculation of the GHG emissions: detailed method by sector	Mineral products_CH4	SDATA-17-00254A_SEEG_DATA_BASE_1970_2015.xlsx	figshare	doi:10.6084/m9.figshare.c.3860152	http://doi.org/10.6084/m9.figshare.c.3860152	CH4
Mineral products_N2O	Calculation of the GHG emissions: step by step	Calculation of the GHG emissions: detailed method by sector	Mineral products_N2O	SDATA-17-00254A_SEEG_DATA_BASE_1970_2015.xlsx	figshare	doi:10.6084/m9.figshare.c.3860152	http://doi.org/10.6084/m9.figshare.c.3860152	N2O
Mineral products_CO	Calculation of the GHG emissions: step by step	Calculation of the GHG emissions: detailed method by sector	Mineral products_CO	SDATA-17-00254A_SEEG_DATA_BASE_1970_2015.xlsx	figshare	doi:10.6084/m9.figshare.c.3860152	http://doi.org/10.6084/m9.figshare.c.3860152	CO
Mineral products_non-methane volatile organic compounds	Calculation of the GHG emissions: step by step	Calculation of the GHG emissions: detailed method by sector	Mineral products_non-methane volatile organic compounds	SDATA-17-00254A_SEEG_DATA_BASE_1970_2015.xlsx	figshare	doi:10.6084/m9.figshare.c.3860152	http://doi.org/10.6084/m9.figshare.c.3860152	non-methane volatile organic compounds
Mineral products_nitrogen oxides	Calculation of the GHG emissions: step by step	Calculation of the GHG emissions: detailed method by sector	Mineral products_nitrogen oxides	SDATA-17-00254A_SEEG_DATA_BASE_1970_2015.xlsx	figshare	doi:10.6084/m9.figshare.c.3860152	http://doi.org/10.6084/m9.figshare.c.3860152	nitrogen oxides
Mineral products_perfluorocarbons	Calculation of the GHG emissions: step by step	Calculation of the GHG emissions: detailed method by sector	Mineral products_perfluorocarbons	SDATA-17-00254A_SEEG_DATA_BASE_1970_2015.xlsx	figshare	doi:10.6084/m9.figshare.c.3860152	http://doi.org/10.6084/m9.figshare.c.3860152	perfluorocarbons
Mineral products_hydrofluorocarbons	Calculation of the GHG emissions: step by step	Calculation of the GHG emissions: detailed method by sector	Mineral products_hydrofluorocarbons	SDATA-17-00254A_SEEG_DATA_BASE_1970_2015.xlsx	figshare	doi:10.6084/m9.figshare.c.3860152	http://doi.org/10.6084/m9.figshare.c.3860152	hydrofluorocarbons
Mineral products_sulphur hexafluoride	Calculation of the GHG emissions: step by step	Calculation of the GHG emissions: detailed method by sector	Mineral products_sulphur hexafluoride	SDATA-17-00254A_SEEG_DATA_BASE_1970_2015.xlsx	figshare	doi:10.6084/m9.figshare.c.3860152	http://doi.org/10.6084/m9.figshare.c.3860152	sulphur hexafluoride
Chemical industry_CO2	Calculation of the GHG emissions: step by step	Calculation of the GHG emissions: detailed method by sector	Chemical industry_CO2	SDATA-17-00254A_SEEG_DATA_BASE_1970_2015.xlsx	figshare	doi:10.6084/m9.figshare.c.3860152	http://doi.org/10.6084/m9.figshare.c.3860152	CO2
Chemical industry_CH4	Calculation of the GHG emissions: step by step	Calculation of the GHG emissions: detailed method by sector	Chemical industry_CH4	SDATA-17-00254A_SEEG_DATA_BASE_1970_2015.xlsx	figshare	doi:10.6084/m9.figshare.c.3860152	http://doi.org/10.6084/m9.figshare.c.3860152	CH4
Chemical industry_N2O	Calculation of the GHG emissions: step by step	Calculation of the GHG emissions: detailed method by sector	Chemical industry_N2O	SDATA-17-00254A_SEEG_DATA_BASE_1970_2015.xlsx	figshare	doi:10.6084/m9.figshare.c.3860152	http://doi.org/10.6084/m9.figshare.c.3860152	N2O
Chemical industry_CO	Calculation of the GHG emissions: step by step	Calculation of the GHG emissions: detailed method by sector	Chemical industry_CO	SDATA-17-00254A_SEEG_DATA_BASE_1970_2015.xlsx	figshare	doi:10.6084/m9.figshare.c.3860152	http://doi.org/10.6084/m9.figshare.c.3860152	CO
Chemical industry_non-methane volatile organic compounds	Calculation of the GHG emissions: step by step	Calculation of the GHG emissions: detailed method by sector	Chemical industry_non-methane volatile organic compounds	SDATA-17-00254A_SEEG_DATA_BASE_1970_2015.xlsx	figshare	doi:10.6084/m9.figshare.c.3860152	http://doi.org/10.6084/m9.figshare.c.3860152	non-methane volatile organic compounds
Chemical industry_nitrogen oxides	Calculation of the GHG emissions: step by step	Calculation of the GHG emissions: detailed method by sector	Chemical industry_nitrogen oxides	SDATA-17-00254A_SEEG_DATA_BASE_1970_2015.xlsx	figshare	doi:10.6084/m9.figshare.c.3860152	http://doi.org/10.6084/m9.figshare.c.3860152	nitrogen oxides
Chemical industry_perfluorocarbons	Calculation of the GHG emissions: step by step	Calculation of the GHG emissions: detailed method by sector	Chemical industry_perfluorocarbons	SDATA-17-00254A_SEEG_DATA_BASE_1970_2015.xlsx	figshare	doi:10.6084/m9.figshare.c.3860152	http://doi.org/10.6084/m9.figshare.c.3860152	perfluorocarbons
Chemical industry_hydrofluorocarbons	Calculation of the GHG emissions: step by step	Calculation of the GHG emissions: detailed method by sector	Chemical industry_hydrofluorocarbons	SDATA-17-00254A_SEEG_DATA_BASE_1970_2015.xlsx	figshare	doi:10.6084/m9.figshare.c.3860152	http://doi.org/10.6084/m9.figshare.c.3860152	hydrofluorocarbons
Chemical industry_sulphur hexafluoride	Calculation of the GHG emissions: step by step	Calculation of the GHG emissions: detailed method by sector	Chemical industry_sulphur hexafluoride	SDATA-17-00254A_SEEG_DATA_BASE_1970_2015.xlsx	figshare	doi:10.6084/m9.figshare.c.3860152	http://doi.org/10.6084/m9.figshare.c.3860152	sulphur hexafluoride
Hydrofluorocarbon emissions	Calculation of the GHG emissions: step by step	Calculation of the GHG emissions: detailed method by sector	Hydrofluorocarbon emissions	SDATA-17-00254A_SEEG_DATA_BASE_1970_2015.xlsx	figshare	doi:10.6084/m9.figshare.c.3860152	http://doi.org/10.6084/m9.figshare.c.3860152	hydrofluorocarbons
Sulphur hexafluoride use in electrical equipment_sulphur hexafluoride	Calculation of the GHG emissions: step by step	Calculation of the GHG emissions: detailed method by sector	Sulphur hexafluoride use in electrical equipment_sulphur hexafluoride	SDATA-17-00254A_SEEG_DATA_BASE_1970_2015.xlsx	figshare	doi:10.6084/m9.figshare.c.3860152	http://doi.org/10.6084/m9.figshare.c.3860152	sulphur hexafluoride
Non-energy products from fuel and solvent use_CO2	Calculation of the GHG emissions: step by step	Calculation of the GHG emissions: detailed method by sector	Non-energy products from fuel and solvent use_CO2	SDATA-17-00254A_SEEG_DATA_BASE_1970_2015.xlsx	figshare	doi:10.6084/m9.figshare.c.3860152	http://doi.org/10.6084/m9.figshare.c.3860152	CO2
Non-energy products from fuel and solvent use_CH4	Calculation of the GHG emissions: step by step	Calculation of the GHG emissions: detailed method by sector	Non-energy products from fuel and solvent use_CH4	SDATA-17-00254A_SEEG_DATA_BASE_1970_2015.xlsx	figshare	doi:10.6084/m9.figshare.c.3860152	http://doi.org/10.6084/m9.figshare.c.3860152	CH4
Non-energy products from fuel and solvent use_N2O	Calculation of the GHG emissions: step by step	Calculation of the GHG emissions: detailed method by sector	Non-energy products from fuel and solvent use_N2O	SDATA-17-00254A_SEEG_DATA_BASE_1970_2015.xlsx	figshare	doi:10.6084/m9.figshare.c.3860152	http://doi.org/10.6084/m9.figshare.c.3860152	N2O
Non-energy products from fuel and solvent use_CO	Calculation of the GHG emissions: step by step	Calculation of the GHG emissions: detailed method by sector	Non-energy products from fuel and solvent use_CO	SDATA-17-00254A_SEEG_DATA_BASE_1970_2015.xlsx	figshare	doi:10.6084/m9.figshare.c.3860152	http://doi.org/10.6084/m9.figshare.c.3860152	CO
Non-energy products from fuel and solvent use_non-methane volatile organic compounds	Calculation of the GHG emissions: step by step	Calculation of the GHG emissions: detailed method by sector	Non-energy products from fuel and solvent use_non-methane volatile organic compounds	SDATA-17-00254A_SEEG_DATA_BASE_1970_2015.xlsx	figshare	doi:10.6084/m9.figshare.c.3860152	http://doi.org/10.6084/m9.figshare.c.3860152	non-methane volatile organic compounds
Non-energy products from fuel and solvent use_nitrogen oxides	Calculation of the GHG emissions: step by step	Calculation of the GHG emissions: detailed method by sector	Non-energy products from fuel and solvent use_nitrogen oxides	SDATA-17-00254A_SEEG_DATA_BASE_1970_2015.xlsx	figshare	doi:10.6084/m9.figshare.c.3860152	http://doi.org/10.6084/m9.figshare.c.3860152	nitrogen oxides
Non-energy products from fuel and solvent use_perfluorocarbons	Calculation of the GHG emissions: step by step	Calculation of the GHG emissions: detailed method by sector	Non-energy products from fuel and solvent use_perfluorocarbons	SDATA-17-00254A_SEEG_DATA_BASE_1970_2015.xlsx	figshare	doi:10.6084/m9.figshare.c.3860152	http://doi.org/10.6084/m9.figshare.c.3860152	perfluorocarbons
Non-energy products from fuel and solvent use_hydrofluorocarbons	Calculation of the GHG emissions: step by step	Calculation of the GHG emissions: detailed method by sector	Non-energy products from fuel and solvent use_hydrofluorocarbons	SDATA-17-00254A_SEEG_DATA_BASE_1970_2015.xlsx	figshare	doi:10.6084/m9.figshare.c.3860152	http://doi.org/10.6084/m9.figshare.c.3860152	hydrofluorocarbons
Non-energy products from fuel and solvent use_sulphur hexafluoride	Calculation of the GHG emissions: step by step	Calculation of the GHG emissions: detailed method by sector	Non-energy products from fuel and solvent use_sulphur hexafluoride	SDATA-17-00254A_SEEG_DATA_BASE_1970_2015.xlsx	figshare	doi:10.6084/m9.figshare.c.3860152	http://doi.org/10.6084/m9.figshare.c.3860152	sulphur hexafluoride
emissions from solid waste disposed_CH4	Calculation of the GHG emissions: step by step	Calculation of the GHG emissions: detailed method by sector	emissions from solid waste disposed_CH4	SDATA-17-00254A_SEEG_DATA_BASE_1970_2015.xlsx	figshare	doi:10.6084/m9.figshare.c.3860152	http://doi.org/10.6084/m9.figshare.c.3860152	CH4
incineration of clinical and hazardous waste_N2O	Calculation of the GHG emissions: step by step	Calculation of the GHG emissions: detailed method by sector	incineration of clinical and hazardous waste_N2O	SDATA-17-00254A_SEEG_DATA_BASE_1970_2015.xlsx	figshare	doi:10.6084/m9.figshare.c.3860152	http://doi.org/10.6084/m9.figshare.c.3860152	N2O
incineration of clinical and hazardous waste_CO2	Calculation of the GHG emissions: step by step	Calculation of the GHG emissions: detailed method by sector	incineration of clinical and hazardous waste_CO2	SDATA-17-00254A_SEEG_DATA_BASE_1970_2015.xlsx	figshare	doi:10.6084/m9.figshare.c.3860152	http://doi.org/10.6084/m9.figshare.c.3860152	CO2
domestic wastewater treatment and discharge_N2O	Calculation of the GHG emissions: step by step	Calculation of the GHG emissions: detailed method by sector	domestic wastewater treatment and discharge_N2O	SDATA-17-00254A_SEEG_DATA_BASE_1970_2015.xlsx	figshare	doi:10.6084/m9.figshare.c.3860152	http://doi.org/10.6084/m9.figshare.c.3860152	N2O
